# Supplementary material for: The Effect of Vinyasa Yoga Practice on the Well-Being of Breast-Cancer Patients during COVID-19 Pandemic
Source: Int J Environ Res Public Health. 2023 Feb 20;20(4):3770. doi: 10.3390/ijerph20043770 (PMC9967391; doi:10.3390/ijerph20043770)
Supplement: Supplementary file 1 [file ijerph-20-03770-s001.zip]

Archive with 3 entries (3 files):
- blank survey form.pdf
- raw data.xlsx
- Supplementary Figure S1.pdf
